# Supplementary material for: Treatment selection and treatment initialization in guideline-based stepped and collaborative care for depression
Source: PLoS One. 2018 Dec 26;13(12):e0208882. doi: 10.1371/journal.pone.0208882 (PMC6306173; doi:10.1371/journal.pone.0208882)
Supplement: S1 Table — (ZIP) [file pone.0208882.s001.zip]

Archive with 1 entries (1 files):
- T0_data_181130DH.sav
